# Supplementary material for: Increased Osteoclastogenesis in Absence of TG2 Is Reversed by Transglutaminase Inhibition—Evidence for the Role for TG1 in Osteoclast Formation
Source: Cells. 2023 Aug 24;12(17):2139. doi: 10.3390/cells12172139 (PMC10487146; doi:10.3390/cells12172139)
Supplement: Supplementary file 1 [file cells-12-02139-s001.zip]

Archive with 1 entries (1 files):
- cells-2460222-supplementary.pdf
